# Supplementary material for: Coupling of melanocyte signaling and mechanics by caveolae is required for human skin pigmentation
Source: Nat Commun. 2020 Jun 12;11:2988. doi: 10.1038/s41467-020-16738-z (PMC7293304; doi:10.1038/s41467-020-16738-z)
Supplement: Supplementary file 4 — Supplementary Code 1 [file 41467_2020_16738_MOESM4_ESM.zip]

Archive with 9 entries (6 files):
- Supplementary Macro/
- Supplementary Macro/readMe_FILE.pdf
- __MACOSX/
- __MACOSX/Supplementary Macro/
- __MACOSX/Supplementary Macro/._readMe_FILE.pdf
- Supplementary Macro/macro2_res_ilastik.ijm
- __MACOSX/Supplementary Macro/._macro2_res_ilastik.ijm
- Supplementary Macro/macro1_segmentation.ijm
- __MACOSX/Supplementary Macro/._macro1_segmentation.ijm
