# Supplementary material for: Coupling of melanocyte signaling and mechanics by caveolae is required for human skin pigmentation
Source: Nat Commun. 2020 Jun 12;11:2988. doi: 10.1038/s41467-020-16738-z (PMC7293304; doi:10.1038/s41467-020-16738-z)
Supplement: Supplementary file 4 — Supplementary Code 1 [file 41467_2020_16738_MOESM4_ESM.zip › Supplementary Macro/macro2_res_ilastik.ijm]

// this second macro exports the probability map created by Ilastik
// and creates the mask for each frame; in the case where two shapes are
// found in the mask, only the biggest is kept
// A possibility to manually modify the ROis has been added because sometimes the
// segmentation is not correct (especially when two cells are in the image)
// Then the macro creates a movie with the Masks and another one with the trajectory of the
// cell computed thanks to the centroid trajectory
// Finally a table containing: area/shape descriptor/centroid and speed is saved 
// as well as the ROIs
// if the original image is found in the folder, the masks are shown on it
macro macro2_res_ilastik{
	// clear all: images, results, ROIs
	run("Clear Results");
	run("Close All");
	roiManager("reset");
	
	img_name = File.openDialog("Choose a (Probability Map) File"); // file to analyze
	
	// getDirectory does not work with h5 so need to find the folder in the path
	li = lastIndexOf(img_name, "\\");
	res_dir = substring(img_name,0,li);
	// read the h5 file
	run("Import HDF5", "select=["+img_name+"] axisorder=tyxc");
	// get title of the image
	tit = getTitle();
	name_acq = substring(tit,li+1,lengthOf(tit)-31);
	
	// channel 2 is supposed to be the segmentation of the cell (=label 2 in Ilastik)
	run("Duplicate...", "title=[mask_cell] duplicate channels=2");
	getDimensions(w, h, channels, slices, frames);
	
	// convert probability map to binary image -> threshold chosen at 0.5
	setThreshold(0.5, 1.0);
	setOption("BlackBackground", true);
	run("Convert to Mask", "method=Default background=Dark black");
	
	// refining of the shape 
	run("Dilate", "stack");
	run("Erode", "stack");
	run("Shape Smoothing", "relative_proportion_fds=5 absolute_number_fds=2 keep=[Relative_proportion of FDs] black stack");
	
	// area will be computed in case there are several objects in one image
	run("Set Measurements...", "area stack redirect=None decimal=7");
	run("Analyze Particles...", "size=5000-Infinity display clear add stack");
	
	// if there are more ROIs than frame -> more than one object in at least one frame, we keep the biggest one
	nROIs = roiManager("count");
	if( nROIs-frames > 0 ){
		ROI_remove = newArray(nROIs-frames);
		compt_tab = 0;
	
		i = 0;
		while( i+1 < nResults ) {
			j = i+1;
			fol_slice =  getResult("Slice", j);
			while( fol_slice == getResult("Slice", i) ){
				j++;
				if( j < nResults ){
					fol_slice = getResult("Slice", j);
				}
				else{
					j = nResults;
					fol_slice = -1;
				}
			}
	
			if( j!= i+1 ){
				area_max = getResult("Area", i); // first area
				slice_keep = i;
				for(k = i+1; k < j; k++){
					if( getResult("Area", k) > area_max){ // keep the biggest area
						area_max = getResult("Area", k);
						slice_keep = k;
					}
				}
	
				for(k = i; k < j; k++) {
					if(k!=slice_keep) { // slice not corresponding to the maximum area will be deleted
						ROI_remove[compt_tab] = k;
						compt_tab++;
					}
				}
			}
			i = j;
		}
	
		for(i=compt_tab-1;i>=0;i--){ // remove the "bad" ROIs, starting by the last one
			roiManager("select", ROI_remove[i]);
			roiManager("delete");
		}
	}
	
	selectWindow("mask_cell");
	roiManager("Show None");
	roiManager("Show All"); // need to do that because duplicate with an ROI copy only the ROI...
	run("Clear Results"); // results table contains also results of the additional ROIs

	// dialog box asking for pixel size and time frame
	Dialog.create("Information about images"); 
	Dialog.addNumber("Pixel size (um):",1);
	Dialog.addNumber("Time between 2 frames (s):",1);
	Dialog.show();
	pixelWidth = Dialog.getNumber();
	time_frame = Dialog.getNumber();

	// check of the ROIs by the user and change if necessary
	waitForUser("Change the ROIs if nedded and then, click OK");
	roiManager("deselect");
	roiManager("Show All");
	roiManager("Show None");
	
	// duplicate the mask cell as a black image to only draw the contours
	run("Duplicate...","title=shapes_evol duplicate");
	run("Multiply...", "value=0 stack");
	run("RGB Color");
	// colour of the contours
	setForegroundColor(255, 0, 86);
	
	// set all the required measurements and measure them on the selected ROIs
	run("Set Measurements...", "area centroid fit shape redirect=None decimal=7");
	roiManager("measure");
	
	// draw contours and centroid on the "shape evol" image
	nROIs = roiManager("count");
	run("Line Width...", "line=1"); // the draw function depends on the width of the line tool
	for(i=0;i<nROIs;i++){
		roiManager("select", i);
		run("Draw", "slice");
		makeRectangle(getResult("X", i)-2.5,getResult("Y", i)-2.5, 5, 5);
		run("Fill", "slice");
	}
	
	// creates image for the trajectory: lines between centroids
	roiManager("Show All");
	roiManager("Show None");
	run("Duplicate...", "title=traj");
	run("Multiply...", "value=0.0");
	
	xip = getResult("X", 0);
	yip = getResult("Y", 0);
	setResult("Speed",0,-1); // first speed put at "-1"

	// computation of the speed between two frames: distance/frame time
	for(i_r = 1; i_r < nROIs; i_r++) {
		xi= getResult("X", i_r);
		yi= getResult("Y", i_r);
		makeLine(xip, yip, xi, yi);
		run("Draw", "slice");
		v = sqrt((xip-xi)*(xip-xi)+(yip-yi)*(yip-yi))*pixelWidth/time_frame; // formula of speed: distance/timeframe
		setResult("Speed",i_r,v); // set it in the result table
		xip = xi;
		yip = yi;
	}
	
	// if the original image exists/is in the folder (the one created by the 1st macro), open it and display ROIs
	allfiles = getFileList(res_dir+File.separator);	
	nb_files = 0;
	// if original image exists in the folder shows overlay
	for (i=0; i < lengthOf(allfiles); i++){
		if( startsWith(allfiles[i], substring(name_acq, 0, lengthOf(name_acq)-9 )) && endsWith(allfiles[i], "original.tif") ){
			file_orig = allfiles[i];
			nb_files ++;
		}
	}
	if(nb_files == 1){ // original image found
		open(file_orig);
		roiManager("Show None");
		roiManager("Show All");
	}
	
	// save results and ROIs
	roiManager("deselect");
	roiManager("save", res_dir+File.separator+name_acq+"_ROI.zip");
	saveAs("Results", res_dir+File.separator+name_acq+"_results.xls");
}
