# Supplementary material for: Coupling of melanocyte signaling and mechanics by caveolae is required for human skin pigmentation
Source: Nat Commun. 2020 Jun 12;11:2988. doi: 10.1038/s41467-020-16738-z (PMC7293304; doi:10.1038/s41467-020-16738-z)
Supplement: Supplementary file 4 — Supplementary Code 1 [file 41467_2020_16738_MOESM4_ESM.zip › Supplementary Macro/macro1_segmentation.ijm]

// this first macro creates the data set for Ilastik made of 
// only 6 frames of the original movie, equally reparted in time
// this macro also saved the original image in the results folder so that results 
// can be displayed on it at the end
macro macro1_segmentation{
	// close previous results, images, ROIs
	run("Close All");
	run("Clear Results");
	roiManager("reset");
	
	path_img = File.openDialog("Choose a File");
	res_dir = getDirectory("Choose the Results Directory");

	open(path_img);
	tit = getTitle();
	// find the name without extension
	index_ext = indexOf(tit,'.');
	tit_no_ext = substring(tit,0,index_ext);
	getDimensions(width, height, channels, slices, frames);
	
	run("Duplicate...", "title=["+tit_no_ext+"] duplicate");
	run("Subtract Background...", "rolling=10 stack");

	selectWindow(tit_no_ext);
	// we want at the end around 5 images
	if( frames < slices ){ // exchange frames and slices if they are inversed during saving
		tmp_f = frames;
		frames = slices;
		slices = tmp_f;
		run("Properties...", "slices="+slices+" frames="+frames);
	}
	saveAs("Tiff",res_dir+File.separator+tit_no_ext+"_AllStack.tif");

	step = floor(frames/5); // 5/6 saved images
	run("Slice Keeper", "first=1 last="+frames+" increment="+step);
	getDimensions(width, height, channels, slices_crop, frames_crop);
	run("Properties...", "slices="+frames_crop+" frames="+slices_crop);
	// slice keeper create a stack, need to inverse z and t (important for Ilastik)
	saveAs("Tiff",res_dir+File.separator+tit_no_ext+"_smallStack.tif");
	run("Close");

	selectWindow(tit);
	saveAs("Tiff",res_dir+File.separator+tit_no_ext+"_original.tif");

	run("Close All");
}
