# Supplementary material for: Coupling of melanocyte signaling and mechanics by caveolae is required for human skin pigmentation
Source: Nat Commun. 2020 Jun 12;11:2988. doi: 10.1038/s41467-020-16738-z (PMC7293304; doi:10.1038/s41467-020-16738-z)
Supplement: Supplementary file 13 — Source Data [file 41467_2020_16738_MOESM13_ESM.zip]

Archive with 3 entries (2 files):
- Source data file_FINAL.xlsx
- __MACOSX/
- __MACOSX/._Source data file_FINAL.xlsx
