# Supplementary material for: Coupling of melanocyte signaling and mechanics by caveolae is required for human skin pigmentation
Source: Nat Commun. 2020 Jun 12;11:2988. doi: 10.1038/s41467-020-16738-z (PMC7293304; doi:10.1038/s41467-020-16738-z)
Supplement: Supplementary file 13 — Source Data [file 41467_2020_16738_MOESM13_ESM.zip › Source data file_FINAL.xlsx]

## Sheet: Fig.1
b	Fluorescent intensity (a.u.)
	Cav1 Box1	Cav1 Box2	Cavin Box1	Cavin Box2
	97.229	3.298	68.844	4.525
	62.006	6.191	45.049	24.034
	63.337	3.209	39.978	15.001
	41.946	4.79	54.122	19.215
	60.574	30.36	54.58	11.728
	95.18	14.389	75.56	17.566
	67.926	19.011	35.523	18.899
	46.048	21.84	57.231	5.999
	37.368	17.767	62.296	24.506
	74.611	3.977	61.78	22.31
	52.525	17.427	75.253	26.439
	43.145	12.072	73.67	0.528
c
	%	single culture			co-culture with Ker			co-culture with HeLa
	Cav1	24	32	36	48	50	66	36	22	20
	Cavin1	26	34	32	44	48	56	32	28	24
d
	%	Mel supplemented medium			Ker medium			Ker-CM
	Cav1	20	16	24	10	8	6	50	44	46
	Cavin1	14	10	20	14	6	2	48	48	44
g
	Caveolae MK d4	Caveolae KK d4	Caveolae MK d6	Caveolae KK d6	Caveolae MK d12	Caveolae KK d12		MK=Mel/Ker
	0.432189	0.264187	1.89591	0.833889	0	2.07756		KK=Ker/Ker
	0	0	7.0809	2.43813	2.1363	2.49327
	0	2.19896	6.38434	0.995619	3.1407	0
	0	0.477829	9.31749	2.32883	0	1.25597
	0	0	1.76211	0.446229	7.29927	1.89466
	2.6738	0.438924	10.0025	0	5.77701	0.778089
	0	0.674445	4.94641	1.45631	8.3682	0
	0	1.25031	12.6422	0	5.45405	0.629089
	0	0.505293	2.96626		6	0
	1.56495	0.53592	2.60112		3.16516	0
	1.67224	1.57097	2.50973		3.85134
	4.53721	0.785669	3.84566		6.44122
	1.54871		1.37137		0
	3.85654		3.0248		2.98329
	1.63159		9.96347		6.035
	3.01296		3.82117		3.26869
	0		0		3.19259
	4.3209		0		2.63713
	12.0861		0		1.75254
	6.09663		1.29116		0.599736
	4.47294		1.09685
	4.96709		0
	0		2.15008
	3.69686		0
	1.61734		0
	1.67504		0.977565
	5.36553
	15.1614
h	Caveolae Mel d4	Caveolae Mel d6	Caveolae Mel d12	Caveolae Ker d4	Caveolae Ker d6	Caveolae Ker d12
	0.432189	1.89591	0	1.63159	3.0248	3.85134
	0	7.0809	2.1363	3.01296	9.96347	6.44122
	0	6.38434	3.1407	0	3.82117	0
	0	9.31749	0	4.3209	0	2.98329
	0	1.76211	7.29927	12.0861	0	6.035
	2.6738	10.0025	5.77701	6.09663	0	3.26869
	0	4.94641	8.3682	4.47294	1.29116	3.19259
	0	12.6422	5.45405	4.96709	1.09685	2.63713
	0	2.96626	6	0	0	1.75254
	1.56495	2.60112	3.16516	3.69686	2.15008	0.599736
	1.67224	2.50973		1.61734	0
	4.53721	3.84566		1.67504	0
	1.54871	1.37137		5.36553	0.977565
	3.85654			15.1614
i
						Cav1 protein expression
					Day0	0.564958	0.365717	0.509892
					Day1	0.143759	0.260852	0.385231
					Day2	3.39282	0.998287	2.39745
					Day3	3.72173	1.784	4.99343

## Sheet: Fig.2
a	siCtrl+DMSO					siCtrl+FSK					siCav1+DMSO					siCav1+FSK
	1	1	1	1	1	3.68888	4.55239	2.22415	3.59254	2.08873	1	1	1	1	1	9.45307	9.37076	6.73914	4.3074	3.37087
b	Ctrl FSK	CavTratin FSK
	1	0.499191
	1	0.73689
	1	0.751599
c	Supplemented medium
	siCtrl									siCav1
	1.03234	0.956558	1.0111	1.14756	0.894135	0.95831	0.689029	0.884317	1.42665	1.11413	1.25347	1.06137	1.65699	1.52474	1.60055	0.928282	1.3497	1.49758
	Poor medium + FSK
	siCtrl									siCav1
	1.12109	0.861491	1.01741	1.1104	1.14162	0.747984	0.890125	1.06591	1.04397	1.36123	1.23534	0.929745	1.67143	1.97394	1.75452	1.32141	1.48667	1.19921
d								Tyr protein expression		Cav1 protein expression
								siCtrl	siCav1	siCtrl	siCav1
								2.52393	3.31452	2.68495	0.364222
								1.74246	2.33312	3.80298	0.435183
								1.62002	2.86506	1.95706	0.0181235
								3.14359	3.87911	2.875	0.226652
e	siCtrl				siCav1
	1	1	1	1	1.14255	1.62136	1.99458	1.43546
g	siCtrl	Stage I	Stage II	Stage III	Stage IV		siCav1 cell	Stage I	Stage II	Stage III	Stage IV
	cell
	1	4	28	68	67		1	0	16	23	15
	2	2	18	45	16		2	1	9	45	48
	3	4	22	59	25		3	1	18	83	40
	4	0	18	39	5		4	0	7	64	37
	5	1	13	35	6		5	0	3	25	70
	6	5	5	13	49		6	1	4	33	61
	7	0	3	12	31		7	3	1	42	57
	8	0	8	39	39		8	0	3	34	96
	9	0	3	11	26		9	0	0	9	50
	10	0	16	30	0		10	0	13	78	12
	11	0	6	43	4		11	0	13	103	11
	12	0	4	44	1		12	1	6	58	9
	13	4	10	39	3		13	0	9	160	16
	14	0	3	39	1		14	1	3	66	29
	15	0	6	37	3		15	1	9	96	7
	16	0	7	60	7		16	0	10	43	13
	17	0	0	42	0		17	3	10	67	12
	18	0	14	83	2		18	5	3	72	10
	19	0	10	49	0		19	2	10	57	16
	TOTAL	20	194	787	285		TOTAL	19	147	1158	609

## Sheet: Fig. 3
b			≤ 2 protrusions			>2 protrusions
	Poor medium	siCtrl	56	60	70	44	40	30
		siCav1	72	82	84	28	18	16
	Supplemented medium	siCtrl	36	40	24	64	60	76
		siCav1	54	64	54	46	36	46
	Poor medium + FSK	siCtrl	10	22	22	90	78	78
		siCav1	56	46	60	44	54	40
	Ker-CM	siCtrl	42	44	44	58	56	56
		siCav1	74	76	70	26	24	30
c	Poor medium		Supplemented medium		Poor medium + FSK		Ker-CM
	siCtrl	siCav1	siCtrl	siCav1	siCtrl	siCav1	siCtrl	siCav1
	4.27	5.357	1.275	6.227	2.847	8.723	1.26	16.993
	4.869	3.682	1.634	9.895	2.536	1.912	4.517	13.735
	2.547	2.551	1.722	2.525	1.488	9.924	3.368	15.308
	4.509	3.807	2.855	6.253	2.001	4.892	1.198	4.051
	2.72	3.238	2.635	2.461	2.612	12.189	1.314	3.169
	4.397	2.261	1.355	13.791	1.089	14.491	1.902	14.524
	1.304	1.74	3.395	5.233	1.397	8.851	1.854	9.958
	3.1	2.496	1.409	9.916	1.079	12.044	1.189	23.232
	1.508	2.652	1.935	10.08	3.207	7.638	1.948	18.252
	2.872	2.706	5.986	2.879	1.795	12.757	1.463	5.84
	5.218	4.514	1.451	1.229	1.722	13.214	1.743	2.951
	4.607	3.077	1.814	5.921	2.402	9.388	3.981	3.986
	2.597	1.526	1.926	5.187	2.699	5.15	1.828	16.559
	3.715	3.898	1.615	7.803	2.138	16.596	6.958	3.205
	4.99	5.993	2.468	10.28	2.036	6.121	2.614	1.9
	3.2	1.224	1.137	2.355	2.041	5.879	1.077	10.184
	7.435	5.881	1.707	6.242	2.056	12.049	1.677	4.831
	3.126	7.782	1.58	6.069	2.452	10.541	2.955	1.632
	2.541	3.107	1.433	12.827	2.147	8.803	1.532	14.018
	3.493	4.727	2.162	4.645	3.25	9.858	1.562	7.965
	4.988	6.488	3.724	4.922	5.119	4.033	2.796	7.891
	3.581	5.972	1.595	9.902	1.647	3.151	2.006	15.438
	1.212	2.434	4.622	2.954	1.442	11.819	7.365	2.755
	2.093	4.491	3.049	1.64	1.435	2.207	2.731	1.134
	1.035	4.596	3.921	12.844	1.228	11.328	1.671	5.508
	3.991	4.694	2.26	9.639	2.029	7.282	1.522	6.87
	7.88	3.476	2.211	7.747	2.122	11.045	2.423	4.579
	2.496	4.048	2.109	8.064	1.945	9.044	1.559	8.517
	4.414	6.025	1.928	1.348	3.017	4.73	2.259	11.593
	4.435	4.982	2.86	2.729	1.589	10.746	1.025	1.996
	3.534		3.336	3.905	2.371		1.931	16.426
	2.643		2.032	8.209	4.387		1.948
	2.263		1.07	6.323	6.009		1.966
	5.248		1.597	6.922	1.704		2.426
	1.581		2.053	9.455	1.864		1.122
	4.165		2.405	9.172	1.091		1.412
	1.514		2.521	4.233	3.345		8.746
	1.684		1.666	9.29	1.52
	3.463		1.111	7.146	1.946
			1.686	6.676	2.296
			2.231	6.832
			2.153	6.05
			2.071	8.58
			2.853	14.141
			1.185	4.388
			2.025	7.976
			2.456	10.031
			1.565	5.344
			4.861	8.886
			1.987	6.564
			1.193	9.301
			4.599	5.346
			4.61	9.773
			1.459	6.127
			1.121	5.424
			1.352	1.772
			2.174	6.161
			1.807
			3.255
			3.222
			1.491
			1.12
			1.033
			1.271
			2.5
e	time (min)	siCtrl			siCav1
	0	6.9	4	2.6	10.3	6.45	5.6
	0-60	28.8	46	71.1	49.7	62.6	75.4
	61-240	64.2857	50	26.3158	40	30.7692	18.5185
f
g	Ratio p-MLC/MLC
	siCtrl			siCav1
	Poor medium	supplemented media	Poor medium + FSK	Poor medium	supplemented media	Poor medium + FSK
	0.022652	2.70438	1.35272	0.166391	1.28158	0.090936
	0.770786	3.49147	1.66152	1.29458	0.374843	0.405048
	0.041199	2.35287	1.32555	1.12126	1.1642	0.544384
	0.796838	2.1307	1.68312	0.364863	0.236166	1.09318
	1.03161	1.41624	1.6055	0.695515	0.538595	0.158222
	0.182533	1.05215	1.20466	2.2433	0.034301	0.470406
i	siCtrl			siCav1				1- burst
	exp 1	exp 2	exp 3	exp 1	exp 2	exp 3		0-no burst
	0	0	0	0	1	0
	0	0	0	1	0	0
	0	0	0	1	1	1
	1	0	0	1	1	1
	1	1	0	0	1	1
	0	1	0	1	0	0
	0	1	0	0	1	1
	0	1	0	1	1	0
	1	1	0	1	0	0
	0	1	0	1	1	1
	1	1	0	0	1	1
	1	0	0	0	0	0
	0	1	0	1	0	0
	0	1	0	1	0	1
	1	0	0	0	1	0
	1	0	0	1	1	0
	0	1	0	1	1	0
	1	0	0	1	0	0
	1	0	1	1	1	1
	0	1	0	1	1	1
	1	0	0	1	0	1
	0	1	0	1	1	1
	1	1	0	1	1	0
	1	1	0	1	1	1
	0	0	0	1	1	1
	1	1	0	1	1	1
	1	1	0	1	1	1
	0	1	0	1	1	1
	0	1	0	1	1	1
	1	1	0	1	1	1
	1	1	0	1	1	0
	0	0	0	1	1	0
	1	1	0	1	1	1
	0	1	0	1	1	1
	1	1	0	1	0	1
	0	1	0	1	1	1
	1	1	0	1	1	0
	0	1	0	1	1	1
	1	1	0	1	0	1
	1	0	0	1	1	1
	1	1	0	1	1	1
	0	1	0	0	1	1
	1	1	0	1	0	1
	0	0	0	1	1	1
	1	1	1	1	1	0
	1	0	0	1	1	1
	1	1	0	0	1	1
	1	0	1	1	1	1
	1	1	1	1	1	0
	0	1	0	1	1	1
	0	1	0	1	1	1
	0	1	0	0	0	1
	1	1	1	0	1	0
	1	1	1	0	1	1
	1	1	1	1	1	1
	1	1	1	0	0	1
	0	1	1	0	1	1
	1	0	1	0	0	1
	1	1	0	1	0	1
	1	0	0	1	0	1
	1	0	1	1	0	0
	1		1	1	0	1
	0		1	0	1	1
	1		0	1	0	1
	1		1	1	0	0
	1		1	1	1	1
	0		0	1	1	1
	1		0	1	0	1
	1		1	1	1	1
	1		0	1	1	1
	1		0	1	1	1
	0		0	0	1	1
	1		0	1	1	1
	1		0	0	1	1
	0		0	0	0	1
	0		1	1	1	0
	0		1	0	1	1
	1		0	1	0	1
	0		0	1	1	1
	1		0	1	1	1
	0		0	1	0	1
	1		1	1	1	0
	0		1	1	1	1
	0		0	0	0	1
	0		0	1	1	1
	0		0	1	1	1
	1		0	1	1	1
	1		0	1	1	0
	0		0	1	1	0
	1		0	1	1	1
	0		0	1	1	1
	1		0	1	1	1
	1		0	1	1	1
	0		0	0	1	1
	0		1	1	1	1
	0		0	1	0	0
	0		1	0	1	1
	0		0	0	1	1
	0		1	0	1	1
	1		0	0	1	1
	1		0	0	1	1
	1		1	1	0	0
	0		1	0	1	0
	1		1	1	1	1
	1		0	1	1	0
	0		0	1	1	1
	1		0	1	0	1
	0		1	1	1	1
	0		0	1	1	1
	0		1	1	1	1
	1		0	1	1	1
	0		0	1	0	0
	0		0	1	0	0
	0		1	1	1	1
	1		1	1	1	1
	0		0	1	1	1
	1		0	1	1	1
	0		0	1	1	1
	1		0	0	1	1
	1		0	1	1	1
	0		0	1	1	0
	1		0	1	0	1
	1		0	1	1	1
	1		0	0	1	1
	0		0	1	1	1
	1		0	1	1	1
	0		0	1	0	1
	0		1	0	1	1
	0		1	0	1	1
	0		0	1	0	1
	0		0	1	1	1
	1		0	0	0	1
	1		0	1	1	1
	0		0	1	1	1
	0		0	0	0	1
	1		0	1	1	1
	0		0	1	0	1
	0		0	1	1	1
	0		0	1	1	0
	0		0	1	1	1
	0		0	1	1	1
	0		0	1	0	1
	1		1	1	1	1
	0		1	1	1	1
	0		0	0		1
	0		0	1		1
	1		1	0		0
	1		0	1		1
	1		0	1		1
	0		0	0		1
	0		0	0		1
	1		0	0		1
	1		0	0		1
	1		0	1		0
	0		0	1		1
	0		0	1		1
	1		0	1		1
	0		0	0		1
	1		0	0		1
	1		0	1		1
	0		0	0		1
	1		0	0		0
	1		0	0		1
	1		0	1		1
	0		0	0		1
	1		0	1		1
	1		0	1		1
	1		0	0		0
	1		0	1		1
	1		0	0		1
	1		1	0		1
	1		0	1		0
	1		0	0		1
	1		1	1		1
	0		1	1		1
	1		1	0		1
	0		0	0		0
	1		1	1		1
	1		0	0		1
	1		0	1		1
	0		1	1		1
	1		0	1		1
	1		0	1		1
	1		0	1		1
	1		1	1		1
	1		1	1		1
	1		1	1		0
	1		0	0		0
	1		0	1		1
	1		1	1		1
	1		0	1		1
	1		0	1		1
	1		1	0		1
	1		0	1		1
	0		1	1		0
	0		0	1		1
	1		1	1		1
	1		1	1		1
	0		1	1		1
	0		1	1		1
	1		0	1		0
	1		0	1		1
	1		1	1		0
	1		1	0		0
	1		0	1		1
	1		0	0		0
	1		0	0		1
	1		0	1		1
	1		0	1		1
	1		1	0		0
	0		0	1		0
	0		0	1		0
	0		1	1		1
	0		1	1		0
	1		1	0		0
	1		1	1		1
	1		1	1		1
	1		0	1		0
	1		1	1		0
	1		0	0		0
	1		1	1		1
	1		1	1		1
	0		1	1		1
	0		1	1		1
	1		0	0		1
	1		0	1		1
	0		1	1		0
	1		0	0		0
	1		1	1		1
	0		1	1		0
	0		1	1		0
	1		0	1		0
	1		0	0		1
	0		1	1		0
	1		0	1		0
	1		1	0		0
	1		0	1		1
	1		1	1		0
	1		0	1		0
	0		1	1		1
	1		1	1		1
	1		0	1		0
	1		1	1		1
	1		0	1		1
	1		1	1		0
	1		0	1		1
	1		0	1		1
	1		0	1		1
	1		1	0		0
	1		0	1		1
	1		0	1		1
	1		0	1		1
	0		0	1		0
	0		1	1		0
	0		1	1		1
	1		1	1		1
	1		0	0		1
	1		0	1		1
	1		0	1		1
	1		1	0		1
	1		0	0		1
			1	0		1
			0	1		1
			1	0		1
			1	1		0
			0	1		1
			1	1		0
			1	0		1
			1	1		1
			1	1		1
			1	1		1
			1	0		1
			1	0		1
			1	1		1
			1	1		1
			1	1		1
			1	0		0
			1	1		1
			0	1		1
			1	1		0
			1	1		1
			1	1		1
			1	1		1
			1	1		1
			1	1		1
			1	1		1
			1	1		1
			1	1		0
			1	1		1
			1	1		1
			1	0		1
			1	1		1
			1	1		1
			0	1		1
			1	1		1
			1	1		1
			1	1		0
			0	1		1
			1	0		0
			1	1		1
			0	1		1
			0	1		1
			0	1		0
			1	1		1
			0	1		0
			0	1		1
			0	1		1
			1	0		1
			1	1		1
			1	1		1
			0	0		1
			0	1		0
			0	1		1
			0	1		1
			0	1		1
			1	1		1
			1	1		0
			1	1		0
			0	0		1
			0	1		1
			0	1		0
			0	1		1
			1	0		1
			1	0		0
			1	1		1
			0	1		0
			1	1		0
			0	1		1
			1	1		1
			1	1		0
			1	0		0
			0	1		0
			1	1		1
			0	1		1
			0	1		1
			1	1		1
			1	1		1
			1	1		1
			1	1		1
			1	0		1
			0	1		1
			0	0		1
			0	1		1
			0	1		1
			0	1		0
			1	1		0
			0	1		1
			1	1		1
			0	1		1
			1	1		1
			0	0		1
			1	1		1
			1	1		1
			0	1		1
			1	1		1
			0	1		1
			0	1		0
			0	0		1
			1	1		0
			1	1		1
			0	0		1
			0	0		1
			1	1		0
			1	0		1
			0	1		1
			0	1		1
			0	1		1
			0	0		0
			0	1		1
			0	0		1
			0			0
			0			0
			0			1
			0			1
			1			1
			0			1
			0			0
			0			0
			0			1
			1			1
			0			0
			0			0
			0			1
			0			1
			1			1
			1			0
			1			1
			0			1
			0			1
			0			1
			1			0
			0			1
						1
						1
						1
						1
						1
						0
						1
						1
						0
						0
						1
						1
						1
						1
						1
						0
						1
						1
						1
						1
						0
						1
						1
						1
						1
						1
						1
						1
						0
						0
						1
						0
						1
						1
						1
						0
						1
						1
						1
						1
						1
						0
						1
						1
						1
						1
						0
						1
						0
						1
						1
						1

## Sheet: Fig.4
b	Ker + MelsiCtrl				Ker + MelsiCav1				Ker + Melpre-miR-NC			Ker + Melpre-miR203a
	58.5366	66.6667	79.6875	82.6923	28.0488	51.1111	58.5366	56.0976	75	81.5	87.9	37.5	43.4	64.8
c	Mel siControl + Ker	Mel siCav1 + Ker	Mel pre-miRNC + Ker	Mel pre-miR203a + Ker
	0.00475288	0.00366796	0.0602444	0.158834
	0.0333102	0.00489523	0.252805	0.1223
	0.00577779	0.0382347	0.206101	0.0627189
	0.0113155	0.0702876	0.467769	0.0525284
	0.0017605	0.00473288	0.155507	0.053566
	0.00108877	0.0251286	0.0306717	0.200416
	0.00479443	0.00234143	0.326202	0.207661
	0.0580756	0.0233959	0.269018	0.256943
	0.00661341	0.0270438	0.194036	0.081636
	0.052331	0.000256996	0.139833	0.0947841
	0.013827	0.00535151	0.17406	0.073944
	0.000162354	0.00496294	0.30411	0.187804
	0.0303563	0.00271154	0.212073	0.189325
	0.010159	0.00530612	0.13712	0.0132224
	0.00157506	0.0010957	0.257898	0.0305444
	0.00514068	0.0408254	0.487079	0.00317502
	0.00986126	0.0233151	0.200535	0.0176647
	0.341233	0.00161353	0.272387	0.0208548
	0.701611	0.0919468	0.399843	0.0128945
	0.343359	0.0117849	0.0761204	0.0177542
	0.21299	0.00874478	0.137687	0.0407707
	0.23559	0.0143087	0.0630618	0.0183206
	0.286598	0.0438501	0.0515535	0.0218685
	0.240539	0.0305486	0.0671265	0.0190958
	0.362069	0.0585512	0.0661724	0.0532927
	0.241992	0.0647452	0.0195132	0.00329428
	0.254061	0.011177	0.0374017	0.0130137
	0.37702	0.0143702	0.121418	0.000432115
	1	0.075489	0.0867442	0.0228226
	0.406428	0.00294622	0.0170386	0.0317072
	0.182549	0.00234682	0.0192449	0.00538127
	0.351478	0.0055131	0.0549026	0.0101515
	0.075616	0.0954416	0.100429	0.018261
	0.038467	0.039435	0.034152	0.0252077
	0.138523	0.0581626	0.0207654	0.0657848
	0.112889	0.0342405	0.00645458	0.0164125
	0.20256	0.0315905	0.0125069	0.00287688
	0.110684	0.0373521	0.00913786	0.0283978
	0.0891375	0.0435108	0.0323035	0.07619
	0.0924162	0.028999	0.110148	0.148519
	0.229265	0.0487861	0.0595536	0.0168597
	0.136014	0.00545616	0.067842	0.0537101
	0.131238	0.0310172	0.153767	0.0100323
	0.188456	0.0109977	0.149294	0.00183338
	0.0539037	0.0370497	0.0217791	0.0205865
	0.0761977	0.0123081	0.0504305	0.0158461
	0.00229988	0.0188015	0.186502	0.0196026
	0.0142086	0.0415533	0.106302	0.0145044
	0.0267068	0.011721	0.0221667	0.0144746
	0.000833312	0.0418141	0.0225244	0.0153988
	0	0.0281149	0.011851	0.00633532
	0.00209598	0.0272692	0.0408601	0.0644134
	0.00415579	0.0560712	0.0146237	0.0447062
	0.000825618	0.00948345	0.034629	0.0247307
	0.00936496	0.0114579	0.0361495	0.00988321
	0.0197733	0.00287235	0.0495063	0.0832261
	0.0562067	0.00709431	0.0922002	0.026609
	0.0126613	0.020445	0.125711	0.00433777
	0.0237383	0.0355547	0.143033	0.00797511
	0.009772	0.00252841	0.151262	0.00445703
	0.00565391	0.0542269	0.0992662	0.0041887
	0.0274701	0.0612073	0.00451666	0.0165318
	0.00399959	0.0410339	0.00702105	0.0207058
	0.0342281	0.0223271	0.0426788	0.0100323
	0.0431668	0.0383555	0.0352551	0.00717012
	0.0384886	0.098574	0.00848194	0.00272781
	0.00976507	0.0163731	0.0189467	0.0445002
	0.0139424	0.0446411	0.0126261	0.0350491
	0.0878526	0.0377691	0.0452428	0.0184426
	0.0103906	0.0165085	0.0950623	0.0332305
	0.0174172	0.0354139	0.0517125	0.0990304
	0.0370366	0.0171172	0.0308724	0.00514549
	0.0285519	0.00220678	0.0159057	0.0062188
	0.00758984	0.000109262	0.0934226	0.00162742
	0.0238437	0.0246554	0.0176051	0.000822433
	0.0483129	0.0414333	0.0346588	0.00287961
	0.0138524	0.0382931	0.0590766	0.00165723
	0.0531058	0.0336841	0.089338	0.0214539
	0.0494786	0.0422466	0.0422912	0.0123307
	0.04619	0.0219062	0.0537101	0.0144177
	0.0590351	0.0293806	0.0473298	0.0174886
	0.0530135	0.273449	0.043454	0.000345406
	0.0189985	0.0163829	0.0574965	0.0091704
	0.0344959	0.079463	0.0810822	0.0022237
	0.0287697	0.00109624	0.0613154	0.0137022
	0.0602622	0.00738263	0.0629254	0.0125394
	0.0556147	0.0156519	0.0541898	0.00964744
	0.0182334	0.00638465	0.187459	0.0437251
	0.00927855	0.00122012	0.119006	0.00168705
	0.00264129	0.0218036	0.118887	0.00144853
	0.0392109	0.027793	0.0515364	0.0104226
	0.0189759	0.00276979	0.0132848	0.00624861
	0.0334131	0.0107205	0.00457902	0.000106893
	0.0057991		0.119065
	0.000651495		0.00687471
	0.00163716		0.0178761
	0.000494528		0.0146264
	0.0362239		0.044858
			0.0317696
			0.00946855
			0.00350571
			0.000613734
			0.025121
			0.0686795
			0.00732192
			0.0163556
			0.318075
			0.139339
			0.00595047
			0.0329919
			0.0261347
e	siCtrl	siCav1
	7	0
	21	0
	1	3
	5	3
	2	1
	2	4
	1	3
	2	10
	5	0
	9	2
	1	0
	8	0
	17	0
	31	0
	2	0
	0
	2
	2
	0
	1
	0

## Sheet: Sup Fig.1
h
top	CCP MK d4	CCP KK d4	CCP MK d6	CCP KK d6	CCP MK d12	CCP KK d12		MK=Mel/Ker
	0.432189	0.264187	0	0.416945	2.21166	0.692521		KK=Ker/Ker
	0	0	0	0	0	0.997307
	0	0	0	0	0	0
	1.4245	0.238914	0	0	1.55885	1.25597
	0	0.353207	1.76211	0	0	0
	0	0	0	0	0	0
	0	0.337223	0	0.970874	0	0
	0	0	0	0.359945	0	0
	0	0.252646	0		0	0
	0	0.26796	0		0	0
	5.01672	0	0		0
	0	0	0		1.61031
	0		0.685683		0
	0		0		1.49165
	0		0		0
	0		0		2.17912
	0		0		0
	0		0		1.31857
	0		0		1.75254
	0		0		0
	0		1.09685
	0		0
	0		0
	1.23229		0
	1.61734		0
	0		0
	0
	0
bottom	CCP Mel d4	CCP Mel d6	CCP Mel d12	CCP Ker d4	CCP Ker d6	CCP Ker d12
	0.432189	0	2.21166	0	0	0
	0	0	0	0	0	1.61031
	0	0	0	0	0	0
	1.4245	0	1.55885	0	0	1.49165
	0	1.76211	0	0	0	0
	0	0	0	0	0	2.17912
	0	0	0	0	0	0
	0	0	0	0	1.09685	1.31857
	0	0	0	0	0	1.75254
	0	0	0	1.23229	0	0
	5.01672	0		1.61734	0
	0	0		0	0
	0	0.685683		0	0
	0			0
i
							Cav1 protein expression
						Day0	0.880163	0.982344	1.15506
						Day1	0.836557	0.919004	0.735183
						Day2	0.912141	0.913385	2.47803
						Day3	0.953074	1.07845	1.25384

## Sheet: Sup Fig.2
a
										siCtrl	siCav1
										1.09404	0.000516
										1.05366	0.099296
										0.852298	0.167962
b	siCtrl+DMSO					siCtrl+FSK					siCav1+DMSO					siCav1+FSK
	0.331887	0.994794	3.59298	2.1874	3.59298	1.22429	4.52869	7.50475	7.85832	7.50475	0.306088	0.61458	5.1826	1.84375	5.1826	2.89347	5.75908	17.1527	7.94178	17.4698
c	Ctrl DMSO	Ctrl FSK	CavTratin DMSO	CavTratin FSK
	1.04564	3.10824	1.1	1.63227
	0.903931	3.63223	1.05	3.10906
	0.951863	3.94145	0.897	2.79164
d
									Supplemented medium						Poor medium + FSK
									siCtrl pCREB/CREB			siCav1 pCREB/CREB			siCtrl pCREB/CREB			siCav1 pCREB/CREB
									1.45711	6.29525	1.32887	2.80786	10.2259	7.40064	0.0901018	0.0144729	0.125733	0.169333	0.0919312	0.51299
e		Supplemented medium
		siCtrl									siCav1
	Cav1	1.10086	1.09326	0.805879	0.962375	1.07525	0.962375	1.0279	0.979216	0.992885	0.170594	0.11255	0.205703	0.15735	0.480314	0.406704	0.249948	0.211642	0.249948
	DCT	0.961811	0.948569	1.08962	1.12586	1.14158	0.732564	1.03259	0.976888	0.990524	0.995729	1.08962	1.0672	2.33113	2.13026	2.20538	2.57802	2.3396	2.473
	Rab27a	1.05857	0.974081	0.967352	0.980561	1.11086	0.908576	1.0207	0.965644	1.01365	0.865804	0.836312	0.575191	1.21561	1.0222	1.05825	2.0988	1.85262	1.6128
		Poor medium + FSK
		siCtrl									siCav1
	Cav1	1.13964	1.10848	0.751882	0.9005	1.09338	1.00612	0.896546	1.07359	1.02986	0.226656	0.143446	0.125746	1.03198	0.599744	0.460866	0.213521	0.209127	0.207682
	DCT	0.826181	1.1208	1.05302	0.887814	1.14737	0.964818	0.876566	1.01391	1.10952	1.03135	1.58505	1.44847	1.49312	0.998842	1.34567	1.39468	1.31033	1.39468
	Rab27a	0.890826	1.12757	0.981606	0.787244	1.27005	0.942708	0.941974	0.968456	1.08957	1.2169	1.32245	1.32245	0.787244	0.760428	0.837919	1.20895	1.07457	1.26906
f
									siCtrl	siCav1
									1.50598	9.84542
									2.85032	15.9769
									1.79833	9.76497
									1.0233	2.51342
g
									siCtrl	siCav1
									1.30714	1.48723
									1.15346	0.705303
									1.04767	0.90533
h															siCtrl	siCav1
															1.04414	2.17079
															1.04314	1.10987
															0.889251	0.839077
															0.784017	0.661012
															1.04558	0.738402

## Sheet: Sup Fig.3
										siCtrl	siCav1
										1.20561	0.013354
										0.91834	0.00577
										1.72592	0.075987
b	Poor medium		Supplemented medium		Poor medium + FSK		Ker-CM			c	Poor medium		Supplemented medium		Poor medium + FSK		Ker-CM			d	Poor medium		Supplemented medium		Poor medium + FSK		Ker-CM
	siCtrl	siCav1	siCtrl	siCav1	siCtrl	siCav1	siCtrl	siCav1			siCtrl	siCav1	siCtrl	siCav1	siCtrl	siCav1	siCtrl	siCav1			siCtrl	siCav1	siCtrl	siCav1	siCtrl	siCav1	siCtrl	siCav1
	699.75	492.032	2550.91	1136.36	1750.32	660.531	1515.93	518.963			61.681	57.934	64.351	94.918	79.651	85.654	49.316	105.964			14.444	10.814	50.472	15.243	27.979	9.819	39.138	6.236
	743.27	1581.95	1732.33	725.811	1421.57	497.203	855.373	502.758			67.88	86.124	60.031	95.625	67.753	34.787	70.141	93.767			13.942	23.387	36.742	9.664	26.715	18.198	15.527	6.827
	339.763	762.829	1416.7	2237.49	2044.11	1105.15	1074.46	571.264			33.195	49.78	55.732	84.817	62.231	118.169	67.884	105.518			13.032	19.511	32.366	33.589	41.822	11.908	20.153	6.893
	987.341	1877.09	1154.84	963.968	2611.89	1113.6	915.789	973.722			75.292	95.386	64.791	87.607	81.582	83.286	37.382	70.871			16.697	25.056	22.694	14.01	40.764	17.024	31.192	17.493
	1721.34	648.934	1409.23	781.338	1920.26	917.888	1084.21	963.021			77.21	51.721	68.758	49.48	79.919	119.352	42.594	62.334			28.386	15.975	26.096	20.106	30.593	9.792	32.41	19.671
	751.616	707.789	1361.82	1056.85	2977.15	676.685	1254.89	379.699			64.87	45.141	48.48	136.226	64.262	111.737	55.123	83.794			14.752	19.964	35.766	9.878	58.987	7.711	28.985	5.769
	1698.18	1427.56	1858.33	1151.26	1430.19	1089.2	922.112	507.443			53.093	56.243	89.622	87.578	50.435	110.794	46.651	80.211			40.724	32.317	26.401	16.737	36.106	12.517	25.167	8.055
	1308.13	1278.75	2123.14	1087.69	1871.41	954.957	1532.03	368.486			71.858	63.75	61.726	117.186	50.71	121.011	48.161	104.403			23.179	25.54	43.794	11.818	46.988	10.048	40.502	4.494
	867.558	974.054	1885.49	707.226	1146.01	1690.55	841.549	651.75			40.812	57.351	68.152	95.273	68.412	128.222	45.687	123.071			27.066	21.625	35.225	9.451	21.329	16.787	23.453	6.743
	825.062	971.392	1384.55	1303.3	2275.16	968.96	798.157	726.067			54.925	57.852	102.722	69.123	72.118	125.455	38.56	73.476			19.126	21.379	17.161	24.007	40.168	9.834	26.355	12.582
	507.878	741.581	1015.86	1126.48	1424.33	1003.96	1030.27	871.578			58.089	65.283	43.323	41.987	55.888	129.964	47.814	57.23			11.132	14.463	29.855	34.16	32.449	9.836	27.435	19.391
	1431.73	480.051	1799.94	822.554	1306.62	677.248	948.07	1180.26			91.641	43.364	64.485	78.75	63.219	89.974	69.324	77.4			19.892	14.095	35.539	13.299	26.316	9.584	17.413	19.416
	1880.7	923.059	1773.01	1549.49	1077.4	1324.13	1198.49	516.915			78.86	42.345	65.94	101.159	60.852	93.184	52.813	104.396			30.365	27.755	34.235	19.503	22.543	18.093	28.893	6.304
	749.312	1170.33	997.683	1172.05	1456.95	882.816	848.973	646.298			59.531	76.209	45.295	107.906	62.981	136.58	86.726	51.353			16.026	19.553	28.045	13.83	29.454	8.23	12.464	16.024
	741.478	870.963	1162.78	874.163	1374.9	1202.05	880.717	1372.8			68.639	81.52	60.451	106.969	59.694	96.788	54.142	57.632			13.754	13.603	24.491	10.405	29.326	15.813	20.712	30.329
	1071.64	964.659	2526.93	1949.08	1564.85	1075.23	1455.87	387.098			66.078	38.768	60.477	76.451	63.771	89.713	44.672	70.846			20.649	31.682	53.2	32.46	31.244	15.26	41.495	6.957
	569.754	1300.91	1573.27	749.696	1980.93	883.635	1182.23	762.752			73.44	98.694	58.473	77.187	72.011	116.43	50.238	68.495			9.878	16.783	34.258	12.367	35.025	9.663	29.963	14.179
	1468.83	1285.66	2216.55	1115.06	1134.77	1019.52	1486.92	650.854			76.463	112.864	66.772	92.822	59.515	116.976	74.796	36.781			24.458	14.504	42.266	15.295	24.277	11.097	25.312	22.531
	855.578	655.181	1634.97	779.034	1507.25	1001.09	1165.57	440.269			52.609	50.911	54.609	112.795	64.195	105.929	47.689	88.647			20.707	16.386	38.121	8.794	29.895	12.033	31.119	6.324
	838.605	729.267	2174.39	976.486	1783.68	958.438	921.165	682.163			61.069	66.254	77.361	75.996	85.908	109.679	42.799	83.177			17.484	14.015	35.787	16.36	26.436	11.126	27.404	10.442
	1107.99	610.944	1335.32	711.936	777.395	1132.8	1525.79	590.643			83.884	71.04	79.575	66.793	71.184	76.27	73.707	77.033			16.818	10.95	21.366	13.571	13.905	18.911	26.357	9.762
	1221.89	829.158	1880.24	901.837	801.562	1562.65	1009.72	681.37			74.637	79.401	61.794	106.629	40.998	79.175	50.786	115.728			20.844	13.296	38.742	10.769	24.893	25.129	25.314	7.496
	1021.57	825.83	1338.5	1281.41	1711.03	1046.91	596.301	726.682			39.706	50.588	88.749	69.426	56.043	125.515	74.776	50.492			32.758	20.785	19.203	23.5	38.873	10.62	10.153	18.324
	543.411	878.643	1562.16	1239.96	1503.85	1699.97	1217.46	1389.57			38.055	70.882	77.878	50.887	52.416	69.11	65.068	44.784			18.182	15.783	25.54	31.025	36.53	31.319	23.823	39.507
	1192.14	740.736	1671.55	878.208	1139.01	463.056	2444.88	850.816			39.637	65.837	91.346	119.84	42.2	81.725	72.112	77.243			38.295	14.325	23.299	9.331	34.366	7.214	43.168	14.024
	952.832	1402.73	1233.08	941.875	1001.2	581.18	1623.71	1398.5			69.581	91.563	59.566	107.512	50.858	73.408	56.099	110.599			17.435	19.506	26.357	11.154	25.065	10.08	36.852	16.1
	1225.45	829.414	1850.88	964.813	1081.88	497.96	1715.43	734.438			110.886	60.588	72.183	97.551	54.063	83.681	72.746	65.434			14.071	17.43	32.648	12.593	25.479	7.577	30.024	14.291
	752.128	971.75	1744.05	932.429	777.61	655.857	1330.61	752.307			48.891	70.773	68.435	97.847	43.881	86.905	51.387	90.325			19.587	17.482	32.448	12.133	22.563	9.609	32.969	10.605
	782.285	805.12	1525.3	1126.12	994.365	514.874	1042.07	1045.53			66.308	78.59	61.196	43.97	61.808	55.684	54.746	124.23			15.021	13.044	31.735	32.609	20.484	11.773	24.236	10.716
	1089.79	607.821	1434.37	1520.77	1182.57	385.124	1441.02	1166.31			78.443	62.091	72.268	72.687	48.913	72.589	43.363	54.437			17.689	12.464	25.271	26.639	30.783	6.755	42.311	27.279
	491.162		1096.86	795.827	1561.32		1354.65	512.691			47.012		68.253	62.907	68.657		57.718	103.549			13.302		20.462	16.108	28.954		29.883	6.304
	407.475		869.504	487.987	923.725		1671.91				37.027		47.429	71.416	71.828		64.394				14.012		23.342	8.7	16.374		33.058
	388.838		2888.58	765.517	544.64		1972.58				33.47		62.741	78.507	64.55		70.26				14.792		58.62	12.415	10.743		35.747
	548.019		970.112	777.293	2510.72		1077.35				60.513		44.419	82.77	73.81		57.691				11.531		27.808	11.957	43.311		23.777
	576.154		1651.35	584.781	1080.58		1003.6				34.054		65.695	83.902	50.638		37.865				21.542		32.005	8.874	27.17		33.747
	968.474		1082.91	630.707	735.565		2927.28				71.663		57.591	85.825	83.329		72.534				17.207		23.941	9.357	11.239		51.385
	524.544		1192.45	1036.85	1294.31		425.83				31.796		61.863	74.756	42.404		68.86				21.005		24.542	17.659	38.864		7.874
	1074.84		993.766	861.235	924.774						48.008		45.918	100.93	62.755						28.506		27.556	10.865	18.763
	305.51		1082.6	455.373	1540.53						36.704		39.134	64.367	54.611						10.598		35.223	9.008	35.917
			1507.74	422.579	1423.64								56.894	59.933	59.388								33.742	8.977	30.522
			1295.77	582.938	1688.37								60.667	71.212	70.248								27.195	10.423	30.602
			887.501	1553.87									49.329	109.402									22.907	18.084
			816.614	400.538									46.403	66.148									22.407	7.71
			1378.28	485.709									70.757	93.517									24.801	6.613
			1352.35	977.152									45.171	73.886									38.118	16.839
			950.528	570.65									49.505	76.125									24.447	9.545
			944.538	1101.44									54.347	118.608									22.129	11.824
			821.325	543.616									40.451	60.818									25.852	11.381
			683.469	633.984									65.042	84.695									13.379	9.531
			824.346	881.306									45.663	85.822									22.986	13.075
			1207.42	851.456									42.829	100.414									35.895	10.796
			923.392	891.802									73.533	77.91									15.989	14.574
			1308.39	600.781									87.63	86.461									19.011	8.847
			1661.77	845.491									55.561	81.214									38.081	13.255
			1004.75	985.728									37.865	82.509									33.785	15.211
			1313.28	1071.39									47.539	49.163									35.173	27.747
			998.886	845.67									52.58	81.448									24.188	13.22
			1195.21										52.44										29.02
			919.629										61.738										18.966
			1083.34										66.666										20.69
			2108.19										63.267										42.427
			1164.62										40.748										36.391
			1432.7										43.405										42.027
			984.627										39.924										31.401
			1092.63										58.979										23.588
e	left	siCtrl	siCav1		right	siCtrl	siCav1
		0.31218	0.13998			194.76	164.72
		0.33216	0.32412			206.78	92.9098
		0.22956	0.1791			310.84	232.163
		0.1089	0.1911			253.89	400.58
		0.24738	0.156			190.35	75.7459
		0.29538	0.20862			237.14	247.761
		0.20394	0.2628			231.9	227.767
		0.15474	0.22842			250.44	129.532
						148.17	144.025
						389.99	149.543
						61.883	109.064
						210.35	267.112
						451.01	178.497
						134.89	330.406
						140.15	97.0229
						54.917	305.009
f
								siCtrl	siCav1
								1.51796	0.265345
								2.47074	0.211591
								1.68179	0.002206

## Sheet: Sup Fig.4
						pre-mirNC	pre-miR203a
						2.10654	0.229202
						2.04215	0.212313
						2.53958	0.880754
b	siCtrl	siCav1
	1	0.41
